# Supplementary material for: Characteristics of T-Cells Expressing IL-37 and Its Receptors in Inflammatory Bowel Disease
Source: Int J Mol Sci. 2026 Feb 4;27(3):1540. doi: 10.3390/ijms27031540 (PMC12898301; doi:10.3390/ijms27031540)
Supplement: Supplementary file 1 [file ijms-27-01540-s001.zip]

Archive with 1 entries (1 files):
- ijms-4077037-supplementary.pdf
